# Supplementary material for: Dynamic evolution of ceftazidime–avibactam resistance due to interchanges between blaKPC-2 and blaKPC-145 during treatment of Klebsiella pneumoniae infection
Source: Front Cell Infect Microbiol. 2023 Aug 21;13:1244511. doi: 10.3389/fcimb.2023.1244511 (PMC10476102; doi:10.3389/fcimb.2023.1244511)
Supplement: Supplementary file 2 [file Table_2.xlsx]

## Sheet: core
#CHROM	POS	ID	REF	ALT	QUAL	FILTER	INFO	FORMAT	mut_CZHKP-01	mut_CZHKP-02	mut_CZHKP-04	mut_CZHKP-03	mut_CZHKP-05	mut_CZHKP-06	mutCZHKP-08	mutCZHKP-09	mutCZHKP-10
CZHKP-07_1	427605	.	G	C	.	PASS	TYPE=snp	GT	0	0	0	0	0	0	0	0	1
CZHKP-07_1	720198	.	G	T	.	PASS	TYPE=snp	GT	1	0	1	0	0	0	0	0	1
CZHKP-07_1	1229447	.	C	T	.	PASS	TYPE=snp	GT	0	0	1	0	0	0	0	0	0
CZHKP-07_1	1510142	.	G	A	.	PASS	TYPE=snp	GT	0	0	1	0	0	0	0	0	0
CZHKP-07_1	2221738	.	A	C	.	PASS	TYPE=snp	GT	1	1	1	0	0	0	0	0	1
CZHKP-07_1	3038729	.	T	C	.	PASS	TYPE=snp	GT	1	1	1	0	0	0	0	0	1
CZHKP-07_1	3586093	.	A	G	.	PASS	TYPE=snp	GT	1	1	1	0	0	0	0	0	1
CZHKP-07_1	3692989	.	G	T	.	PASS	TYPE=snp	GT	0	0	0	1	0	0	0	0	0
CZHKP-07_1	3896634	.	T	C	.	PASS	TYPE=snp	GT	1	1	1	1	0	0	0	0	1
CZHKP-07_1	4412354	.	T	C	.	PASS	TYPE=snp	GT	0	0	0	0	0	1	1	0	0
CZHKP-07_1	4529326	.	C	T	.	PASS	TYPE=snp	GT	0	0	0	0	1	0	0	0	0
CZHKP-07_1	5071867	.	A	C	.	PASS	TYPE=snp	GT	1	1	1	1	0	0	0	0	1
CZHKP-07_3	142778	.	T	G	.	PASS	TYPE=snp	GT	1	1	1	0	0	0	0	0	1
CZHKP-07_3	143033	.	G	A	.	PASS	TYPE=snp	GT	1	1	1	0	0	0	0	0	1
